# Supplementary material for: RNAi Efficiency through dsRNA Injection Is Enhanced by Knockdown of dsRNA Nucleases in the Fall Webworm, Hyphantria cunea (Lepidoptera: Arctiidae)
Source: Int J Mol Sci. 2022 May 31;23(11):6182. doi: 10.3390/ijms23116182 (PMC9181381; doi:10.3390/ijms23116182)
Supplement: Supplementary file 1 [file ijms-23-06182-s001.zip]

Archive with 2 entries (2 files):
- sup. figures.pdf
- sup. table s1.xlsx
