# Supplementary material for: RNAi Efficiency through dsRNA Injection Is Enhanced by Knockdown of dsRNA Nucleases in the Fall Webworm, Hyphantria cunea (Lepidoptera: Arctiidae)
Source: Int J Mol Sci. 2022 May 31;23(11):6182. doi: 10.3390/ijms23116182 (PMC9181381; doi:10.3390/ijms23116182)
Supplement: Supplementary file 1 [file ijms-23-06182-s001.zip › sup. table s1.xlsx]

## Sheet: Table S1
Table S1. NCBI accession numbers of protein sequences used in the phylogenetic tree construction.
Species	Protein name	Accession number
Bombyx mori	B. mori dsRNase1	XP_004922835.1
	B. mori dsRNase2	NP_001091744.1
Operophtera brumata	O. brumata dsRNase1	KOB65521.1
	O. brumata dsRNase2	KOB76267.1
Spodoptera frugiperda	S. frugiperda dsRNase1	CAR92521.1
Spodoptera littoralis	S. littoralis dsRNase2	CAR92522.1
Chilo suppressalis	C. suppressalis dsRNase1	AKB95583.1
	C. suppressalis dsRNase2	AKB95584.1
	C. suppressalis dsRNase3	AKB95586.1
Locusta migratoria	L. migratoria dsRNase1	ARW74134.1
	L. migratoria dsRNase2	ARW74135.1
Schistocerca gregaria	S. gregaria dsRNase3	AHN55090.1
	S. gregaria dsRNase2	AHN55089.1
	S. gregaria dsRNase1	AHN55088.1
Tribolium castaneum	T. castaneum dsRNase	XP_970494.1
Cylas puncticollis	C. puncticollis dsRNase 3	QCF41177.1
	C. puncticollis dsRNase 1	QCF41178.1
	C. puncticollis dsRNase 4	QCF41179.1
Asbolus verrucosus	A. verrucosus dsRNase1	RZB39101.1
	A. verrucosus dsRNase2	RZC36370.1
Neodiprion lecontei	N. lecontei dsRNase	XP_015515106.1
Acromyrmex echinatior	A. echinatior dsRNase	XP_011064189.1
Solenopsis invicta	S. invicta dsRNase	XP_011156845.1
Camponotus floridanus	C. floridanus dsRNase	XP_011263277.1
Zeugodacus cucurbitae	Z. cucurbitae dsRNase1	XP_011186392.1
	Z. cucurbitae dsRNase2	XP_011186396.1
Anopheles darlingi	A. darlingi dsRNase	ETN61459.1
Culex quinquefasciatus	C. quinquefasciatus dsRNase	XP_001858177.1
Laodelphax striatellus	L. striatellus dsRNase1	AKB95592.1
	L. striatellus dsRNase2	QCB20006.1
Bombyx mori	B. mori endonuclease G	XP_004925361.2
Brugia malayi	B. malayi endonuclease G	XP_001892352.1
Mus musculus	M. musculus endonuclease G	NP_031957.1
Drosophila melanogaster	D. melanogaster endonuclease G	NP_610737.1
Aedes aegypti	A. aegypti endonuclease G	XP_001660269.1
Bos taurus	B. taurus endonuclease G	NP_787017.1
Homo sapiens	H. sapiens endonuclease G	NP_004426.2
Rattus norvegicus	R. norvegicus endonuclease G	NP_001030110.1
Yersinia enterocolitica	Y. enterocolitica NSnuclease	CAL12962.1
Serratia marcescens	S. marcescens NSnuclease	WP_047571650.1
Pseudomonas kilonensis	P. kilonensis NSnuclease	WP_024617204.1
